# Supplementary material for: In Vivo Anti-Inflammatory and Antinociceptive Activities of Black Elder (Sambucus nigra L.) Fruit and Flower Extracts
Source: Pharmaceuticals (Basel). 2024 Mar 23;17(4):409. doi: 10.3390/ph17040409 (PMC11054073; doi:10.3390/ph17040409)
Supplement: Supplementary file 1 [file pharmaceuticals-17-00409-s001.zip]

Archive with 1 entries (1 files):
- pharmaceuticals-2915971-supplementary.pdf
